# Supplementary material for: Electromagnetic Field Drives the Bioelectrocatalysis of γ-Fe2O3-Coated Shewanella putrefaciens CN32 to Boost Extracellular Electron Transfer
Source: Materials (Basel). 2024 Mar 26;17(7):1501. doi: 10.3390/ma17071501 (PMC11012369; doi:10.3390/ma17071501)
Supplement: Supplementary file 1 [file materials-17-01501-s001.zip]

Archive with 1 entries (1 files):
- materials-2913832-supplementary.pdf
